# Supplementary material for: Development and evaluation of novel zein-based artemisinin sustained-release formulation for treating drug-resistant malaria
Source: mBio. 2026 Jan 12;17(2):e03696-25. doi: 10.1128/mbio.03696-25 (PMC12892940; doi:10.1128/mbio.03696-25)
Supplement: Data Set S1 — Source data for the figures. [file mbio.03696-25-s0001.xlsx]

## Sheet: Fig.1I-J
	Particle size
		Biological replicate 1			Biological replicate 2			Biological replicate 3
	Time (week)	1	2	3	1	2	3	1	2	3
	1	286.787	307.177	303.146	320.659	312.865	298.356	290.383	295.029	263.892
	2	310.45	287.672	314.326	291.392	259.605	318.49	266.737	268.179	282.713
	3	253.206	302.54	303.676	330.664	300.861	313.348	331.707	296.638	318.675
	4	275.36	304.423	320.315	258.128	264.063	272.183	299.323	262.521	306.882
	5	302.289	280.044	346.518	300.409	310.518	294.33	295.289	299.948	261.853
	6	266.453	277.529	310.314	250.632	290.614	266.206	298.23	285.123	294.03
	7	329.027	310.629	319.288	315.42	333.509	313.791	318.504	312.518	282.996
	8	323.222	317.246	339.503	326.759	314.448	345.847	336.283	342.882	302.384
	9	322.319	337.247	309.376	301.904	340.386	333.532	344.474	363.841	330.075
	10	366.28	306.861	329.717	334.791	354.436	340.609	338.711	270.137	345.026
	Zeta potential
		Biological replicate 1			Biological replicate 2			Biological replicate 3
	Time (week)	1	2	3	1	2	3	1	2	3
	1	-17.605	-22.728	-20.745	-16.998	-24.744	-28.421	-22.912	-18.988	-21.719
	2	-28.176	-18.15	-27.164	-25.725	-23.63	-22.433	-20.553	-16.855	-23.452
	3	-26.195	-18.058	-16.969	-27.472	-30.633	-24.553	-26.914	-21.969	-24.535
	4	-25.183	-21.251	-20.611	-18.22	-20.88	-15.954	-23.673	-19.616	-18.881
	5	-19.818	-27.02	-24.241	-20.274	-20.493	-25.999	-29.936	-23.992	-20.321
	6	-25.276	-19.951	-22.731	-15.895	-24.404	-19.012	-16.17	-23.826	-18.735
	7	-19.517	-18.155	-17.406	-22.697	-20.692	-13.602	-24.984	-15.013	-17.389
	8	-23.057	-14.767	-17.186	-26.69	-18.71	-19.362	-21.322	-13.166	-24.091
	9	-13.367	-26.032	-18.279	-22.831	-14.111	-17.537	-15.351	-16.533	-16.122
	10	-17.773	-21.174	-14.268	-13.372	-16.921	-14.785	-16.167	-14.111	-15.028
	Polydispersity Index
		Biological replicate 1			Biological replicate 2			Biological replicate 3
	Time (week)	1	2	3	1	2	3	1	2	3
	1	0.138	0.174	0.231	0.198	0.146	0.251	0.126	0.188	0.177
	2	0.139	0.117	0.107	0.174	0.165	0.228	0.148	0.223	0.291
	3	0.182	0.145	0.101	0.126	0.174	0.233	0.193	0.197	0.206
	4	0.245	0.243	0.123	0.071	0.273	0.257	0.178	0.256	0.183
	5	0.095	0.259	0.256	0.286	0.125	0.165	0.131	0.236	0.137
	6	0.251	0.258	0.298	0.228	0.128	0.202	0.238	0.156	0.272
	7	0.198	0.248	0.284	0.134	0.218	0.209	0.211	0.188	0.208
	8	0.264	0.236	0.134	0.296	0.253	0.271	0.118	0.263	0.215
	9	0.208	0.301	0.207	0.265	0.288	0.203	0.362	0.382	0.258
	10	0.268	0.372	0.311	0.242	0.358	0.404	0.347	0.233	0.349

## Sheet: Fig.1K
	Hymolysis
	ART	Biological replicate 1			Biological replicate 2			Biological replicate 3
	Concentration	1	2	3	1	2	3	1	2	3
	25	1.136	0.921	1.269	1.409	1.211	0.9	0.957	1.045	1.132
	50	1.314	1.183	1.209	1.577	1.083	2.083	1.871	2.213	1.388
	100	2.553	3.073	3.455	3.786	2.424	3.81	3.681	2.997	3.019
	250	4.953	5.168	2.96	3.969	3.178	3.714	3.749	4.264	3.914
	500	4.953	5.168	2.96	3.969	3.178	3.714	3.749	4.264	3.914
	1000	7.954	7.11	6.434	8.154	6.914	7.635	7.354	7.791	6.796
	2000	9.682	3.842	14.912	5.848	10.157	12.95	12.734	6.549	7.074
	Hymolysis
	Zein_NP	Biological replicate 1			Biological replicate 2			Biological replicate 3
	Concentration	1	2	3	1	2	3	1	2	3
	25	0.149	0.275	0.157	0.364	0.09	0.238	0.192	0.225	0.326
	50	0.209	0.214	0.401	0.249	0.126	0.288	0.148	0.314	0.379
	100	0.45	0.209	0.388	0.349	0.467	0.257	0.58	0.651	0.375
	250	0.321	0.539	0.733	0.146	0.74	0.421	0.085	0.522	0.566
	500	0.448	0.631	0.726	0.402	0.741	0.671	0.774	0.441	0.44
	1000	0.608	0.412	0.554	0.988	1.13	0.746	0.368	0.753	0.848
	2000	1.643	1.85	2.151	1.156	1.332	1.323	1.139	1.378	1.661
	Hymolysis
	Zein_NP@ART	Biological replicate 1			Biological replicate 2			Biological replicate 3
	Concentration	1	2	3	1	2	3	1	2	3
	25	0.283	0.209	0.241	0.191	0.279	0.231	0.258	0.371	0.264
	50	0.273	0.357	0.122	0.235	0.33	0.381	0.258	0.299	0.595
	100	0.678	0.383	0.543	0.39	0.867	0.814	0.444	0.346	0.429
	250	1.12	0.659	1.092	0.774	0.948	0.877	0.734	0.826	1.012
	500	0.974	0.648	0.51	0.858	1.48	0.886	1.165	0.914	0.926
	1000	1.75	1.281	1.481	1.26	1.47	1.212	1.582	1.642	1.674
	2000	4.45	3.981	3.777	4.097	4.223	2.996	2.281	3.181	2.757

## Sheet: Fig.1L
	Cell viability
	ART	Biological replicate 1			Biological replicate 2			Biological replicate 3
	Concentration	1	2	3	1	2	3	1	2	3
	0.78125	96.199	103.93	99.289	97.709	101.884	94.633	99.608	99.579	105.268
	1.5625	96.978	83.323	86.888	93.168	96.726	94.272	97.453	90.652	96.789
	3.125	80.695	87.31	74.116	83.761	70.466	82.149	80.632	79.651	86.211
	6.25	56.078	61.937	47.205	43.426	50.78	58.331	54.94	53.457	67.742
	12.5	31.702	34.54	20.39	22.791	29.266	30.965	33.101	33.256	45.186
	25	15.239	14.995	20.058	2.439	15.929	21.66	17.463	16.41	13.379
	50	5.504	6.708	2.809	6.141	2.662	1.944	2.298	9.653	6.35
	Cell viability
	Zein_NP	Biological replicate 1			Biological replicate 2			Biological replicate 3
	Concentration	1	2	3	1	2	3	1	2	3
	25	100.007	106.288	106.415	101.662	106.211	97.39	104.905	99.02	96.554
	50	99.309	98.17	101.875	99.824	97.798	102.716	106.841	106.666	102.745
	100	97.336	80.481	91.658	87.091	92.409	102.015	96.691	102.801	91.216
	250	84.723	91.227	96.883	93.345	87.341	88.911	98.487	92.984	94.966
	500	85.356	86.491	81.857	85.308	96.135	84.626	93.546	76.051	80.694
	1000	71.49	76.811	84.6	68.586	79.486	77.567	93.031	79.957	66.928
	2000	76.749	65.388	79.285	71.076	82.079	76.865	76.791	70.629	71.293
	Cell viability
	Zein_NP@ART	Biological replicate 1			Biological replicate 2			Biological replicate 3
	Concentration	1	2	3	1	2	3	1	2	3
	25	101.238	101.025	106.677	101.066	96.225	94.244	87.483	99.964	103.46
	50	96.862	97.535	101.013	102.997	98.191	92.144	95.964	96.101	106.575
	100	93.226	85.349	87.089	88.149	86.442	84.95	93.003	82.319	95.519
	250	80.629	86.576	83.983	88.053	83.562	95.447	96.568	89.119	82.758
	500	87.811	83.141	82.178	86.958	76.059	80.322	78.41	88.703	89.755
	1000	78.303	77.337	74.87	76.421	74.336	75.107	70.239	78.232	76.225
	2000	70.469	71.212	74.148	69.948	79.016	72.991	76.497	75.059	73.537

## Sheet: Fig.2A
	In vitro release
	ART	Biological replicate 1			Biological replicate 2			Biological replicate 3
	Time	1	2	3	1	2	3	1	2	3
	0	0	0	0	0	0	0	0	0	0
	2	40.949	30.462	38.535	37.51	39.707	32.676	42.482	23.052	39.544
	4	83.869	75.589	57.813	78.668	75.179	70.267	76.284	60.47	68.601
	12	77.339	96.231	93.263	78.685	80.263	87.288	70.55	92.276	84.044
	18	99.825	96.844	94.105	89.638	85.463	100.21	89.87	86.284	87.437
	24	88.58	97.187	93.563	99.769	94.886	83.85	98.342	93.603	97.958
	36	96.271	98.427	98.365	96.61	97.928	93.454	95.942	91.011	97.758
	48	99.624	97.122	98.613	96.008	96.467	98.068	97.966	95.568	92.292
	60	93.571	95.546	90.48	95.524	96.531	94.814	99.434	98.821	96.83
	72	98.072	97.154	97.803	99.264	97.104	96.06	99.057	97.691	92.257
	In vitro release
	Zein_NP@ART (pH=2)	Biological replicate 1			Biological replicate 2			Biological replicate 3
	Time	1	2	3	1	2	3	1	2	3
	0	0	0	0	0	0	0	0	0	0
	2	20.274	12.355	22.395	18.062	15.767	17.722	19.138	19.251	26.677
	4	30.944	16.186	21.457	22.287	20.053	21.925	13.764	27.218	17.847
	12	18.642	26.489	25.297	30.853	15.048	27.042	20.258	27.978	21.028
	18	25.808	30.319	21.52	24.867	20.317	31.483	28.483	25.513	19.803
	24	14.134	32.759	22.594	28.571	24.683	23.673	25.952	26.579	36.068
	36	26.233	40.957	29.211	29.594	39.568	23.342	36.813	47.142	25.587
	48	40.091	26.649	33.029	36.894	45.843	33.04	35.714	36.847	37.119
	60	52.975	43.214	38.188	46.22	43.743	58.823	35.577	41.442	49.674
	72	64.959	62.166	67.721	62.432	58.41	62.38	56.914	54.837	49.574
	In vitro release
	Zein_NP@ART (pH=7)	Biological replicate 1			Biological replicate 2			Biological replicate 3
	Time	1	2	3	1	2	3	1	2	3
	0	0	0	0	0	0	0	0	0	0
	2	25.536	33.11	37.096	32.143	39.927	35.506	28.533	22.624	33.773
	4	52.181	26.986	42.004	41.429	43.242	40.102	48.794	36.869	34.279
	12	47.856	44.472	47.405	55.212	45.576	50.569	43.735	55.077	53.049
	18	56.46	56.881	58.358	57.732	50.604	54.456	63.494	54.282	53.337
	24	68.878	57.499	72.282	66.91	56.509	56.047	51.225	54.344	58.265
	36	72.077	68.193	66.222	67.552	57.093	62.666	62.726	63.893	69.562
	48	81.017	75.953	74.712	58.363	72.578	74.399	60.402	69.008	88.14
	60	85.797	81.647	87.279	73.473	76.946	81.116	80.562	76.982	74.88
	72	81.552	82.401	76.304	90.996	79.38	79.141	80.913	91.824	75.259

## Sheet: Fig.2B-C
	In vitro release (PBS+50%RBC+BSA) supernatant									In vitro release (PBS+50%RBC+BSA) intracellular
	ART	Biological replicate 1			Biological replicate 2					ART	Biological replicate 1			Biological replicate 2
	Time	1	2	3	1	2	3			Time	1	2	3	1	2	3
	0	0	0	0	0	0	0			0	0	0	0	0	0	0
	2	20.154	18.948	16.499	19.556	19.551	20.369			2	BLOQ	BLOQ	BLOQ	BLOQ	BLOQ	BLOQ
	4	48.625	45.648	49.352	44.471	45.981	50.933			4	6.152	3.759	4.873	6.486	5.048	2.987
	12	67.1	70.538	61.337	58.18	74.983	73.721			12	7.952	9.464	9.466	8.503	2.949	8.943
	18	65.974	74.601	65.224	57.578	62.575	73.158			18	8.405	8.174	9.799	10.396	4.681	14.932
	24	66.155	66.868	70.116	75.476	71.082	70.6			24	10.724	8.624	11.744	13.609	6.76	10.888
	36	59.684	78.656	57.981	72.102	65.741	78.695			36	12.511	15.308	11.218	12.315	10.422	8.091
	48	60.816	66.742	74.308	71.076	68.151	59.092			48	16.148	10.075	11.557	11.924	7.198	9.409
	60	69.679	72.264	65.345	84.009	75.053	61.548			60	11.908	13.873	14.83	6.854	7.11	8.116
	72	76.932	73.364	74.355	70.281	64.291	63.055			72	10.622	11.584	6.79	13.454	17.371	12.684
	In vitro release (PBS+50%RBC+BSA) supernatant									In vitro release (PBS+50%RBC+BSA) intracellular
	Zein_NP@ART (pH=7)	Biological replicate 1			Biological replicate 2					Zein_NP@ART (pH=7)	Biological replicate 1			Biological replicate 2
	Time	1	2	3	1	2	3			Time	1	2	3	1	2	3
	0	0	0	0	0	0	0			0	0	0	0	0	0	0
	2	13.729	13.992	17.105	11.05	4.375	18.386			2	BLOQ	BLOQ	BLOQ	BLOQ	BLOQ	BLOQ
	4	26.614	27.421	35.419	26.357	30.085	22.87			4	BLOQ	BLOQ	BLOQ	BLOQ	BLOQ	BLOQ
	12	32.557	36.514	36.828	34.307	40.996	37.315			12	3.856	2.963	3.203	0.476	2.525	3.508
	18	42.405	51.492	41.566	46.826	41.217	47.662			18	6.032	6.806	6.74	4.863	4.206	5.42
	24	47.576	52.942	41.542	44.736	42.307	56.154			24	9.59	9.109	9.775	10.4	12.11	7.372
	36	38.337	51.714	45.104	54.314	58.997	53.456			36	9.953	9.307	7.466	12.47	8.436	11.42
	48	52.064	55.912	65.252	48.072	61.823	52.142			48	12.196	10.868	8.118	9.23	5.765	8.844
	60	56.583	57.28	67.238	60.914	60.127	66.57			60	14.068	12.895	10.349	9.427	7.084	8.148
	72	58.583	59.28	69.238	62.914	62.127	68.57			72	13.273	9.112	7.191	12.887	11.726	9.759

## Sheet: Fig.2D-F
	Free ART									Zein_NP@ART
	Survival rate									Survival rate
	WT	Biological replicate 1			Biological replicate 2					WT	Biological replicate 1			Biological replicate 2
	Concentration	1	2	3	1	2	3			Concentration	1	2	3	1	2	3
	0.488281	100.917	101.362	98.886	102.845	95.41	105.007			0.488281	101.96	102.773	102.347	103.718	102.54	101.286
	0.976562	80.545	81.314	75.464	82.025	83.549	86.155			0.976562	81.809	85.004	85.431	78.674	81.951	80.937
	1.95312	60.973	62.57	61.39	60.217	56.194	53.035			1.95312	75.283	75.972	68.496	70.161	64.825	53.701
	3.90625	36.138	39.696	53.559	43.984	48.246	46.568			3.90625	53.379	48.379	46.468	45.804	44.258	44.317
	7.8125	22.332	20.15	13.268	17.028	18.84	21.314			7.8125	34.317	22.049	31.791	19.795	22.167	29.137
	15.625	11.892	7.974	13.617	15.847	17.187	9.345			15.625	3.408	8.877	2.909	10.077	7.747	6.27
	31.25	3.592	2.209	3.856	3.255	2.699	4.639			31.25	3.703	4.213	0.274	0.061	2.734	4.319
	62.5	0.992	0.867	0.852	1.027	1.086	1.037			62.5	1.417	1.419	1.254	0.958	0.805	0.974
	125	0.791	0.85	0.825	0.831	0.782	0.868			125	0.473	0.503	0.473	0.62	0.383	0.444
	Survival rate									Survival rate
	LOW	Biological replicate 1			Biological replicate 2					ART-R	Biological replicate 1			Biological replicate 2
	Concentration	1	2	3	1	2	3			Concentration	1	2	3	1	2	3
	0.488281	100.408	95.438	94.01	93.894	100.001	106.241			0.488281	98.743	94.197	96.584	98.259	102.611	95.584
	0.976562	76.864	84.47	86.206	86.032	86.046	83.323			0.976562	81.788	83.539	91.29	83.732	91.699	91.773
	1.95312	68.944	73.671	68.58	64.392	56.36	64.447			1.95312	60.194	78.938	74.165	68.477	73.251	65.926
	3.90625	50.325	51.341	49.817	44.944	50.684	48.874			3.90625	57.873	55.249	54.835	57.976	54.241	49.079
	7.8125	28.867	34.909	25.524	16.71	32.691	26.311			7.8125	36.789	29.173	41.452	37.509	23.251	26.444
	15.625	23.042	21.189	15.657	8.597	26.502	18.118			15.625	24.598	12.084	28.174	21.756	23.79	18.165
	31.25	2.169	2.383	1.214	2.769	1.795	1.902			31.25	5.174	4.878	4.35	6.282	3.988	2.69
	62.5	1.028	1.396	1.235	0.748	0.971	0.772			62.5	3.27	1.844	2.123	2.413	1.95	3.788
	125	0.692	0.516	0.573	0.388	0.484	0.444			125	0.252	0.71	0.581	0.581	0.579	0.611
	Survival rate									Survival rate
	MED	Biological replicate 1			Biological replicate 2					CQ-R	Biological replicate 1			Biological replicate 2
	Concentration	1	2	3	1	2	3			Concentration	1	2	3	1	2	3
	0.488281	91.264	93.525	93.929	87.693	93.188	95.514			0.488281	101.439	96.81	100.273	98.892	95.26	97.125
	0.976562	84.961	78.331	78.55	73.771	85.202	83.301			0.976562	86.094	76.654	88.579	85.439	83.678	84.085
	1.95312	67.502	57.954	69.314	70.627	64.343	69.504			1.95312	68.746	69.598	72.436	66.128	81.568	77.173
	3.90625	56.33	53.876	47.506	42.847	40.757	50.858			3.90625	60.51	63.541	54.696	60.88	53.533	59.691
	7.8125	41.03	30.519	32.852	36.834	27.959	33.024			7.8125	20.685	33.123	30.556	41.861	29.312	31.501
	15.625	19.056	17.734	14.178	16.518	16.499	18.144			15.625	19.979	20.067	21.603	20.114	21.772	13.31
	31.25	12.525	12.798	12.543	8.652	3.312	2.181			31.25	7.227	11.527	14.511	9.162	7.224	13.144
	62.5	0.954	0.419	0.443	0.627	0.673	0.671			62.5	1.646	1.014	1.161	1.556	1.337	1.399
	125	0.202	0.205	0.232	0.202	0.231	0.169			125	1.011	0.743	1.26	0.993	0.402	1.599
	Survival rate									Survival rate
	HIGH	Biological replicate 1			Biological replicate 2					PYR-R	Biological replicate 1			Biological replicate 2
	Concentration	1	2	3	1	2	3			Concentration	1	2	3	1	2	3
	0.488281	98.429	92.531	93.95	94.731	88.991	96.11			0.488281	104.889	100.973	99.596	96.228	98.394	103.458
	0.976562	80.276	68.829	81.248	70.083	85.218	76.651			0.976562	85.338	87.164	82.334	89.114	88.424	87.638
	1.95312	65.016	61.055	79.104	73.215	72.234	67.236			1.95312	79.152	61.509	71.16	83.108	80.805	66.154
	3.90625	61.504	48.154	53.543	65.007	52.542	45.876			3.90625	69.791	54.477	52.155	75.06	60.688	63.489
	7.8125	35.56	30.238	34.075	25.002	35.348	30.386			7.8125	46.644	33.058	43.569	40.695	56.266	35.419
	15.625	23.22	19.961	17.714	17.06	16.075	21.495			15.625	17.271	8.618	8.774	13.135	9.363	15.904
	31.25	15.133	11.517	7.013	15.318	7.189	13.478			31.25	2.721	2.591	2.825	2.875	2.476	2.588
	62.5	2.058	2.221	1.528	2.019	2.035	1.746			62.5	0.909	1.199	1.039	0.999	1.192	0.801
	125	0.904	1.182	1.338	1.121	0.966	1.106			125	0.275	0.239	0.231	0.161	0.292	0.223

## Sheet: Fig.2G
	Solubility
		Biological replicate 1			Biological replicate 2
		1	2	3	1	2	3
	ART	10.273	4.55	6.068	12.834	8.635	16.889
	Zein_NP@ART	2368.92	2130.1	1705.82	2372.96	1451.54	1688.54

## Sheet: Fig.2H-I
	Mitochondrial membrane potential									Mitochondrial membrane potential									Mitochondrial membrane potential
	700 nM 3h	Biological replicate 1			Biological replicate 2					200 nM 3h	Biological replicate 1			Biological replicate 2					50 nM 3h	Biological replicate 1			Biological replicate 2
		1	2	3	1	2	3				1	2	3	1	2	3				1	2	3	1	2	3
	CTRL	869246	730580	633809	621758	989158	763771			CTRL	1086293	844445	985538	738555	864801	929077			CTRL	1094002	907308	944993	1042699	1061569	886239
	ART (DMSO)	642109	481666	572904	597661	537495	507865			ART (DMSO)	700583	678819	539337	713329	620179	638640			ART (DMSO)	833627	782996	696010	933810	710988	793410
	ART (PBS)	670763	777731	861505	681463	727617	660914			ART (PBS)	857115	763279	899549	694581	800525	860798			ART (PBS)	860945	847939	808553	983403	942313	846953
	Zein_NP@ART	456912	544215	477498	532984	555756	679937			Zein_NP@ART	608487	757343	609933	548667	770852	702338			Zein_NP@ART	875709	743849	843860	887316	843070	691664
	Reactive oxygen species									Reactive oxygen species									Reactive oxygen species
	700 nM 3h	Biological replicate 1			Biological replicate 2					200 nM 3h	Biological replicate 1			Biological replicate 2					50 nM 3h	Biological replicate 1			Biological replicate 2
		1	2	3	1	2	3				1	2	3	1	2	3				1	2	3	1	2	3
	CTRL	8374	6136	8238	9789	8323	7097			CTRL	6970	9519	6275	9952	8270	7944			CTRL	9437	8845	6131	9234	6853	7458
	ART (DMSO)	20448	15653	16891	23775	18070	15508			ART (DMSO)	17165	17636	18125	14283	12952	16102			ART (DMSO)	11820	12081	13821	10116	11048	12504
	ART (PBS)	9335	7568	11772	13523	10275	9879			ART (PBS)	11139	13213	11462	10606	11951	11465			ART (PBS)	10415	11582	9677	10511	8257	9309
	Zein_NP@ART	17826	15867	16790	18805	20624	19408			Zein_NP@ART	17741	17061	15328	14777	14638	18170			Zein_NP@ART	9945	13534	11578	12833	9637	10523

## Sheet: Fig.3A-B
	Peak area													Plasma concentration-time data after IV in male balb/c mice
	Time	ART (IP)			Zein_NP@ART (IV)				Concentration (ng/mL)	Type	Area	RT		Time	ART (IP)			Mean	SD	CV%	Zein_NP@ART (IV)			Mean	SD	CV%
		Rep1	Rep2	Rep3	Rep1	Rep2	Rep3		20	Standard	2072.7	1.09			Rep1	Rep2	Rep3				Rep1	Rep2	Rep3					Units	Parameter	ART (IP)			Mean	SD	CV%	Zein_NP@ART (IV)			Mean	SD	CV%
	0	0	0	0	0	0	0		40	Standard	5815.2	1.09		0	0	0	0				0	0	0							Rep1	Rep2	Rep3				Rep1	Rep2	Rep3
	0.25	869159	652617	957605	441774	346024	408868		100	Standard	11712.9	1.08		0.25	10607	7909	11709	10075	1955.06	19.4051	5282	4089	4872	4747.67	606.141	12.7671		hr*ng/mL	AUC0-last	8374	8435	9711	8840	754.924	8.54	5523	5403	6296	5740.67	484.661	8.443
	0.5	290243	135823	274753	351803	342412	454536		500	Standard	53669.8	1.07		0.5	3394	1470	3201	2688.33	1059.51	39.4115	4161	4044	5441	4548.67	774.994	17.0378		hr*ng/mL	AUC0-INF	8374	8435	9711	8840	754.924	8.54	5523	5423	6336	5760.67	500.756	8.693
	1	44005.8	73140.1	37103.4	166402	206372	250756		1000	Standard	103835	1.08		1	326	689	240	418.333	238.316	56.9679	1851	2349	2902	2367.33	525.74	22.2081		h	MRT(0-t)	0.205	0.172	0.173	0.183	0.019	10.238	0.675	0.859	0.766	0.767	0.092	12
	2	20184.6	21107.6	19077	32448.3	40554.6	25586.1		2000	Standard	195848	1.09		2	29.2	40.7	15.4	28.4333	12.6674	44.5513	182	283	96.5	187.167	93.3573	49.8792		h	MRT(0-∞)	0.205	0.172	0.173	0.183	0.019	10.238	0.676	0.911	0.875	0.821	0.127	15.423
	4	18322.6	18162	18483.1	22199.1	20048.2	20979.2		5000	Standard	455407	1.09		4	6	4	8	6	2	33.3333	54.3	27.5	39.1	40.3	13.4402	33.3505		hr	t1/2z	0.906	0.952	0.882	0.913	0.036	3.895	2.841	2.592	4.061	3.165	0.786	24.842
	6	18081.8	17921.3	18242.3	18715.8	19791.3	19430.1		10000	Standard	825354	1.09		6	3	1	5	3	2	66.6667	10.9	24.3	19.8	18.3333	6.81934	37.1964		L/kg	Vz	0.52	0.56	0.43	0.503	0.067	13.228	3.61	3.45	4.62	3.893	0.634	16.294
	8	BLOQ	BLOQ	BLOQ	18001.5	19125.2	18884.4		20000	Standard	1609711	1.09		8	BLOQ	BLOQ	BLOQ	N.A.	N.A.	N.A.	2	16	13	10.3333	7.37111	71.3334		L/h/kg	CLz	0.6	0.59	0.52	0.57	0.044	7.647	0.91	0.92	0.79	0.873	0.072	8.283
	12	BLOQ	BLOQ	BLOQ	18081.8	18242.3	18402.8							12	BLOQ	BLOQ	BLOQ	N.A.	N.A.	N.A.	3	5	7	5	2	40		ng/mL	C0	33149	42553	42831	39511	5511.41	13.949	6705	4135	4363	5067.67	1422.55	28.071
	Peak area													Plasma concentration-time data after PO in male balb/c mice
	Time	ART (PO)			Zein_NP@ART (IO)				Concentration (ng/mL)	Type	Area	RT		Time	ART (PO)			Mean	SD	CV%	Zein_NP@ART (IO)			Mean	SD	CV%
		Rep1	Rep2	Rep3	Rep1	Rep2	Rep3		5	Standard	817.3	1.13			Rep1	Rep2	Rep3				Rep1	Rep2	Rep3					Units	Parameter	ART (PO)			Mean	SD	CV%	Zein_NP@ART (IO)			Mean	SD	CV%
	0	0	0	0	0	0	0		10	Standard	1192.1	1.13		0	0	0	0				0	0	0							Rep1	Rep2	Rep3				Rep1	Rep2	Rep3
	0.25	12381.6	13970.7	22015.6	6248.59	9824.11	10320.7		20	Standard	1473.4	1.13		0.25	498.602	562.68	887.072	649.451	208.265	32.0678	251.304	395.478	415.502	354.095	89.5806	25.2985		hr*ng/mL	AUC0-last	9068	8016	9963	9015.67	974.554	10.81	8433	7031	10177	8547	1576.1	18.44
	0.5	62438.9	61718.8	82004.9	24796.6	10469.7	39595.3		50	Standard	1879.9	1.13		0.5	2517.04	2488.01	3305.99	2770.35	464.111	16.7528	999.207	421.509	1595.93	1005.55	587.235	58.3995		hr*ng/mL	AUC0-INF	9068	8016	9963	9015.67	974.554	10.81	8433	7031	10257	8573.67	1617.59	18.867
	1	187259	58788.9	117984	27006.5	39347	65840.6		250	Standard	5950.7	1.13		1	7550.12	2369.86	4756.75	4892.24	2592.79	52.9979	1088.32	1585.92	2654.21	1776.15	800.091	45.0464		h	MRT(0-t)	1.396	2.123	1.575	1.698	0.379	22.308	3.048	3.241	2.975	3.088	0.137	4.451
	2	26112.6	51017.1	71253.5	60303.5	42525.2	51190.9		500	Standard	11956.3	1.13		2	1052.27	2056.49	2872.47	1993.74	911.721	45.7291	2430.94	1714.07	2063.49	2069.5	358.471	17.3216		h	MRT(0-∞)	1.396	2.123	1.575	1.698	0.379	22.308	3.048	3.241	3.236	3.175	0.11	3.465
	4	8086.01	24697.3	6571.38	30259.2	22636.4	37931.7		1000	Standard	22500.5	1.13		4	325.393	995.202	264.319	528.305	405.496	76.7543	1219.47	912.102	1528.85	1220.14	308.373	25.2736		hr	t1/2z	1.197	1.218	1.184	1.2	0.017	1.43	2.956	4.146	6.627	4.576	1.873	40.927
	6	1257.76	1059.12	835.646	10643.5	9848.94	13846.6		2500	Standard	60710.7	1.13		6	50.06	42.051	33.04	41.717	8.51491	20.4111	428.518	396.479	557.674	460.89	85.3342	18.5151		hr	Tmax	1	0.5	1	0.833	0.289	34.641	2	2	1	1.667	0.577	34.641
	8	165.236	140.406	363.876	1530.89	2300.62	761.156		5000	Standard	125191	1.13		8	6.007	5.006	14.017	8.34333	4.93896	59.1965	61.074	92.111	30.036	61.0737	31.0375	50.8198		ng/mL	Cmax	7541	2485	4751	4925.67	2532.52	51.415	2428	1712	2651	2263.67	490.596	21.673
	12	BLOQ	BLOQ	BLOQ	140.406	264.556	314.216							12	BLOQ	BLOQ	BLOQ	N.A.	N.A.	N.A.	5.006	10.012	12.015	9.011	3.61013	40.0636
	24	BLOQ	BLOQ	BLOQ	115.576	214.896	190.066							24	BLOQ	BLOQ	BLOQ	N.A.	N.A.	N.A.	4.005	8.01	7.008	6.341	2.08415	32.8678

## Sheet: Fig.3C
	ART	Biological replicate 1			Biological replicate 2					CQ	Biological replicate 1			Biological replicate 2					AQ	Biological replicate 1			Biological replicate 2
	Time	1	2	3	1	2	3			Time	1	2	3	1	2	3			Time	1	2	3	1	2	3
	0	4.632	4.937	4.847	5.517	5.005	5.062			0	4.703	4.636	4.877	5.131	5.385	5.268			0	4.784	5.293	4.808	5.047	4.707	5.361
	6	2.471	3.283	4.315	2.776	3.397	2.348			6	4.048	3.755	4.107	4.403	5.075	4.844			6	4.987	5.246	5.024	4.785	5.276	4.435
	24	1.192	1.113	2.295	0.749	0.473	0.611			24	3.579	3.394	4.203	2.886	2.67	3.4			24	5.739	5.465	4.005	4.689	4.998	4.356
	48	0.05	0.05	0.05	0.05	0.05	0.05			48	0.295	0.457	0.273	0.466	0.389	0.183			48	4.179	3.923	4.464	5.095	4.563	4.818
	72	0.05	0.05	0.05	0.05	0.05	0.05			72	0.05	0.05	0.05	0.05	0.05	0.05			72	4.549	2.912	3.384	3.661	3.554	4.153
	96	0.05	0.05	0.05	0.05	0.05	0.05			96	0.05	0.05	0.05	0.05	0.05	0.05			96	1.462	2.374	1.604	1.104	0.874	1.732
	120	0.05	0.05	0.05	0.05	0.05	0.05			120	0.05	0.05	0.05	0.05	0.05	0.05			120	0.05	0.05	0.05	0.05	0.05	0.05
	Zein_NP@ART	Biological replicate 1			Biological replicate 2					PYR	Biological replicate 1			Biological replicate 2
	Time	1	2	3	1	2	3			Time	1	2	3	1	2	3
	0	5.332	5.179	5.412	4.716	4.559	4.802			0	5.071	5.296	4.889	4.783	5.102	4.859
	6	3.786	3.806	4.195	4.267	4.671	4.475			6	4.892	4.539	4.877	4.732	4.83	4.653
	24	2.295	1.646	3.289	1.806	1.449	2.047			24	4.69	4.511	4.135	3.998	4.208	4.793
	48	0.201	0.143	0.186	0.306	0.287	0.231			48	2.401	1.677	1.427	2.225	2.967	2.757
	72	0.05	0.05	0.05	0.05	0.05	0.05			72	1.179	0.9	0.991	0.739	1.129	0.967
	96	0.05	0.05	0.05	0.05	0.05	0.05			96	0.119	0.126	0.073	0.122	0.096	0.09
	120	0.05	0.05	0.05	0.05	0.05	0.05			120	0.05	0.05	0.05	0.05	0.05	0.05

[truncated: 18 more sheets: Fig.3D, Fig.3F, Fig.4B-D, Fig.5B-D, Fig.6B-C, Fig.S1C-D, Fig.S1E, Fig.S1F, Fig.S1G-H, Fig.S1I, Fig.S1J, Fig.S2A-B, Fig.S2D-E, Fig.S2F-I, Fig.S3A-B, Fig.S4B-D, Fig.S5B-D, I90]
